# Supplementary material for: Can Biological Traits Serve as Predictors for Fishes’ Introductions, Establishment, and Interactions? The Mediterranean Sea as a Case Study
Source: Biology (Basel). 2022 Nov 7;11(11):1625. doi: 10.3390/biology11111625 (PMC9687294; doi:10.3390/biology11111625)
Supplement: Supplementary file 1 [file biology-11-01625-s001.zip]

Archive with 1 entries (1 files):
- biology-1935088-supplementary.pdf
